# Supplementary material for: Low T Cell Responsiveness in the Early Phase of COVID-19 Associates with Progression to Severe Pneumonia in Kidney Transplant Recipients
Source: Viruses. 2022 Mar 5;14(3):542. doi: 10.3390/v14030542 (PMC8949290; doi:10.3390/v14030542)
Supplement: Supplementary file 1 [file viruses-14-00542-s001.zip]

Archive with 1 entries (1 files):
- viruses-1585296-supplementary.pdf
